# Supplementary material for: What Should Be Considered When Assessing Hyperacusis? A Qualitative Analysis of Problems Reported by Hyperacusis Patients
Source: Brain Sci. 2022 Nov 25;12(12):1615. doi: 10.3390/brainsci12121615 (PMC9775019; doi:10.3390/brainsci12121615)
Supplement: Supplementary file 1 [file brainsci-12-01615-s001.zip]

Archive with 1 entries (1 files):
- Supplementary Figure S1. Euclidian distances plotted.tif
